# Supplementary material for: Serum Proteomic Analysis Identifies SAA1, FGA, SAP, and CETP as New Biomarkers for Eosinophilic Granulomatosis With Polyangiitis
Source: Front Immunol. 2022 Jun 10;13:866035. doi: 10.3389/fimmu.2022.866035 (PMC9226334; doi:10.3389/fimmu.2022.866035)
Supplement: Supplementary file 1 [file Table_1.xlsx]

## Sheet: Supplementary Table S1
Supplementary Table 1. The 30 variable acquisition windows for DIA-MS mode.
Window	m/z	Polarity
1	417	Positive
2	446	Positive
3	470	Positive
4	490	Positive
5	507	Positive
6	524	Positive
7	541	Positive
8	557	Positive
9	572	Positive
10	587	Positive
11	602	Positive
12	617	Positive
13	632	Positive
14	647	Positive
15	663	Positive
16	680	Positive
17	697	Positive
18	714.5	Positive
19	733	Positive
20	752	Positive
21	771.5	Positive
22	791.5	Positive
23	813.5	Positive
24	837.5	Positive
25	864	Positive
26	896	Positive
27	935	Positive
28	982.5	Positive
29	1043	Positive
30	1138.5	Positive
