# Supplementary material for: Serum Proteomic Analysis Identifies SAA1, FGA, SAP, and CETP as New Biomarkers for Eosinophilic Granulomatosis With Polyangiitis
Source: Front Immunol. 2022 Jun 10;13:866035. doi: 10.3389/fimmu.2022.866035 (PMC9226334; doi:10.3389/fimmu.2022.866035)
Supplement: Supplementary file 2 [file Table_2.xlsx]

## Sheet: Supplementary Table S2
Supplementary Table 2. The scheduled method of targeted peptides for the PRM-MS method
Mass (m/z)	CS (z)	Polarity	Start (min)	End (min)
408.705	2	Positive	15.59	21.59
421.73	2	Positive	13.09	19.09
440.724	2	Positive	16.29	22.29
464.777	2	Positive	12.9	18.9
469.72	2	Positive	16.04	22.04
480.759	2	Positive	16.7	22.7
485.219	3	Positive	22.94	28.94
485.8	2	Positive	26.26	32.26
487.257	2	Positive	3.28	9.28
490.725	2	Positive	12.05	18.05
493.222	2	Positive	16.26	22.26
495.777	2	Positive	26.32	32.32
505.745	2	Positive	14.11	20.11
520.827	2	Positive	30.34	36.34
528.761	2	Positive	18.84	24.84
531.298	2	Positive	28.24	34.24
531.783	2	Positive	25.85	31.85
538.771	2	Positive	23.66	29.66
540.764	2	Positive	16.01	22.01
543.293	2	Positive	47.39	53.39
543.34	2	Positive	40.99	46.99
547.298	2	Positive	19.71	25.71
547.819	2	Positive	11.28	17.28
550.819	2	Positive	23.98	29.98
556.24	2	Positive	10.76	16.76
559.267	2	Positive	22.75	28.75
564.775	2	Positive	16.75	22.75
566.774	2	Positive	17.76	23.76
567.76	2	Positive	22.43	28.43
568.785	2	Positive	30.42	36.42
570.274	2	Positive	16.43	22.43
570.78	2	Positive	14.39	20.39
578.803	2	Positive	27.01	33.01
583.796	2	Positive	17.91	23.91
587.335	2	Positive	33.7	39.7
590.787	2	Positive	27.08	33.08
593.847	2	Positive	42.79	48.79
595.775	2	Positive	8.78	14.78
596.253	2	Positive	13.89	19.89
600.301	2	Positive	20.39	26.39
608.329	2	Positive	25.57	31.57
611.763	2	Positive	18.3	24.3
618.341	2	Positive	7.87	13.87
620.263	2	Positive	30.93	36.93
620.848	2	Positive	16.15	22.15
622.854	2	Positive	36.08	42.08
624.292	2	Positive	8.93	14.93
625.803	2	Positive	15.87	21.87
631.853	2	Positive	36.29	42.29
636.306	2	Positive	4.88	10.88
636.869	2	Positive	39.62	45.62
642.322	2	Positive	40.76	46.76
644.336	2	Positive	9.62	15.62
644.823	2	Positive	12.68	18.68
654.813	2	Positive	12.52	18.52
669.838	2	Positive	23.02	29.02
678.351	2	Positive	28.07	34.07
683.828	2	Positive	17.7	23.7
683.854	2	Positive	24.77	30.77
696.861	2	Positive	43.35	49.35
697.351	2	Positive	17.27	23.27
699.338	2	Positive	29.83	35.83
703.839	2	Positive	29.88	35.88
704.359	2	Positive	22.08	28.08
720.345	2	Positive	24.56	30.56
721.343	2	Positive	20.64	26.64
722.348	2	Positive	7.35	13.35
726.836	2	Positive	32.83	38.83
728.863	2	Positive	34.69	40.69
731.399	2	Positive	21.56	27.56
742.324	2	Positive	23.68	29.68
746.376	2	Positive	19.58	25.58
757.368	2	Positive	18.05	24.05
776.93	2	Positive	44.84	50.84
781.736	3	Positive	32.6	38.6
785.406	2	Positive	19.13	25.13
786.842	2	Positive	7.9	13.9
790.899	2	Positive	30.06	36.06
795.899	2	Positive	27.21	33.21
796.402	2	Positive	28.4	34.4
810.903	2	Positive	14.89	20.89
813.404	2	Positive	19.18	25.18
816.915	2	Positive	41.77	47.77
826.356	2	Positive	18.28	24.28
833.048	3	Positive	30.23	36.23
838.74	3	Positive	50.98	56.98
866.978	2	Positive	35.61	41.61
874.432	3	Positive	55	61
893.399	2	Positive	36.41	42.41
924.926	2	Positive	29.7	35.7
932.426	2	Positive	21.6	27.6
954.484	2	Positive	36.88	42.88
978.008	2	Positive	30.76	36.76
1089.48	2	Positive	32.6	38.6
