# Supplementary material for: Serum Proteomic Analysis Identifies SAA1, FGA, SAP, and CETP as New Biomarkers for Eosinophilic Granulomatosis With Polyangiitis
Source: Front Immunol. 2022 Jun 10;13:866035. doi: 10.3389/fimmu.2022.866035 (PMC9226334; doi:10.3389/fimmu.2022.866035)
Supplement: Supplementary file 4 [file Table_4.xlsx]

## Sheet: Supplementary Table S4
Supplementary Table 4. The differentially expressed proteins between EGPA and severe-asthma groups.
UniProt Id	Gene name	Protein name	Log2 ratio	Q value
Q92887	ABCC2	MRP2	-2.224	0.01
P11021	HSPA5	BIP	-2.217	0.035
P11684	SCGB1A1	UTER	-1.4324	＜0.001
P55103	INHBC	INHBC	-1.3524	＜0.001
P00746	CFD	CFAD	-1.165	0.003
Q86UP8	GTF2IRD2	GTD2A	-1.061	＜0.001
P59665	DEFA1	DEF1	-0.991	0.009
Q15166	PON3	PON3	-0.986	0.042
P02745	C1QA	C1QA	-0.958	＜0.001
Q9BXR6	CFHR5	FHR5	-0.921	0.028
P10720	PF4V1	PF4V	-0.9153	＜0.001
P04217	A1BG	A1BG	-0.765	＜0.001
P11597	CETP	CETP	-0.76	0.001
O95445	APOM	APOM	-0.712	＜0.001
P02775	PPBP	CXCL7	-0.683	0.005
P07996	THBS1	TSP1	-0.61	＜0.001
P54108	CRISP3	CRIS3	-0.586	＜0.001
P68032	ACTC1	ACTC	0.607	＜0.001
O00187	MASP2	MASP2	0.637	＜0.001
Q13201	MMRN1	MMRN1	0.672	＜0.001
P15924	DSP	DESP	0.707	＜0.001
P02042	HBD	HBD	0.729	＜0.001
P01833	PIGR	PIGR	0.73	＜0.001
Q12805	EFEMP1	FBLN3	0.741	＜0.001
P02743	APCS	SAP	0.834	＜0.001
P68871	HBB	HBB	0.906	＜0.001
P07998	RNASE1	RNAS1	0.971	0.006
P15144	ANPEP	AMPN	1.029	＜0.001
P60709	ACTB	ACTB	1.069	0.022
P98160	HSPG2	PGBM	1.14	＜0.001
P49913	CAMP	CAMP	1.287	＜0.001
P69892	HBG2	HBG2	1.432	＜0.001
P05019	IGF1	IGF1	1.531	＜0.001
P0DJI8	SAA1	SAA1	1.888	0.013
P00488	F13A1	F13A	2.117	＜0.001
P0DJI9	SAA2	SAA2	2.484	0.004
P19320	VCAM1	VCAM1	2.643	0.001
Q86VB7	CD163	C163A	2.775	＜0.001
P02671	FGA	FIBA	3.974	＜0.001
Q9HDC9	APMAP	APMAP	4.037	＜0.001
P02675	FGB	FIBB	8.075	＜0.001
P02679	FGG	FIBG	8.291	＜0.001
