# Supplementary material for: Serum Proteomic Analysis Identifies SAA1, FGA, SAP, and CETP as New Biomarkers for Eosinophilic Granulomatosis With Polyangiitis
Source: Front Immunol. 2022 Jun 10;13:866035. doi: 10.3389/fimmu.2022.866035 (PMC9226334; doi:10.3389/fimmu.2022.866035)
Supplement: Supplementary file 5 [file Table_5.xlsx]

## Sheet: Table 2
Supplementary Table 5. 23 candidate biomarkers for further PRM analysis
UniProtIds	Genes	ProteinNames	Log 2 (EGPA / HC)	Q value	Log 2 (EGPA / S-A)	Q value
P02671	FGA	FIBA_HUMAN	4.452	＜0.001	3.97384	＜0.001
P02675	FGB	FIBB_HUMAN	7.30363	＜0.001	8.07541	＜0.001
P02679	FGG	FIBG_HUMAN	6.76666	＜0.001	8.2907	＜0.001
P0DJI8	SAA1	SAA1_HUMAN	2.17417	＜0.001	1.88769	0.013
P49913	CAMP	CAMP_HUMAN	1.2516	＜0.001	1.2871	＜0.001
O95445	APOM	APOM_HUMAN	1.03476	＜0.001	-0.711697	＜0.001
P02743	APCS	SAMP_HUMAN	0.767378	＜0.001	0.833518	＜0.001
P07996	THBS1	TSP1_HUMAN	-1.10304	＜0.001	-0.610295	＜0.001
P54108	CRISP3	CRIS3_HUMAN	0.13219	0.001	-0.586207	＜0.001
P02042	HBD	HBD_HUMAN	0.0506183	0.057	0.729115	＜0.001
P02775	PPBP	CXCL7_HUMAN	-0.227739	0.002	-0.682636	0.005
P06727	APOA4	APOA4_HUMAN	1.29114	＜0.001	0.0443564	0.036
P02741	CRP	CRP_HUMAN	1.62473	＜0.001	0.164843	0.19
P02746	C1QB	C1QB_HUMAN	-0.702281	＜0.001	-0.0582714	0.141
P00915	CA1	CAH1_HUMAN	2.41347	＜0.001	0.508331	0.003
P05543	SERPINA7	THBG_HUMAN	-0.630836	＜0.001	0.32839	0.046
P02751	FN1	FINC_HUMAN	-1.10342	＜0.001	-0.38426	＜0.001
P35542	SAA4	SAA1_HUMAN	1.17959	＜0.001	-0.232015	0.006
P11597	CETP	CETP_HUMAN	0.621267	0.043	-0.759778	0.001
P01011	SERPINA3	AACT_HUMAN	0.484041	＜0.001	0.10521	0.177
P02649	APOE	APOE_HUMAN	0.127348	0.082	-0.289921	0.026
P04275	VWF	VWF_HUMAN	-0.00849299	0.143	-0.220508	0.203
P07359	GP1BA	GP1BA_HUMAN	-0.237431	0.076	-0.195492	0.106
