# Supplementary material for: Serum Proteomic Analysis Identifies SAA1, FGA, SAP, and CETP as New Biomarkers for Eosinophilic Granulomatosis With Polyangiitis
Source: Front Immunol. 2022 Jun 10;13:866035. doi: 10.3389/fimmu.2022.866035 (PMC9226334; doi:10.3389/fimmu.2022.866035)
Supplement: Supplementary file 6 [file Table_6.xlsx]

## Sheet: Table 3
Supplementary Table 6. Performance of candidate biomarkers in DIA and PRM.
Protein name	DIA				PRM
	Log2 Ratio of EGPA/HC	Q value	Log2 Ratio of EGPA/S-Asthma	Q value	Log2 Ratio of EGPA/HC	Q value	Log2 Ratio of EGPA/S-Asthma	Q value
SAA1	2.174	＜0.001	1.888	0.013	3.225	＜0.001	2.696	＜0.001
FGA	4.452	＜0.001	3.974	＜0.001	4.184	＜0.001	1.134	0.002
SAP	0.767	＜0.001	0.833	＜0.001	1.676	＜0.001	1.058	＜0.001
CETP	0.621	0.043	-0.759	0.002	-0.079	0.025	-0.639	＜0.001
