# Supplementary material for: Serum Proteomic Analysis Identifies SAA1, FGA, SAP, and CETP as New Biomarkers for Eosinophilic Granulomatosis With Polyangiitis
Source: Front Immunol. 2022 Jun 10;13:866035. doi: 10.3389/fimmu.2022.866035 (PMC9226334; doi:10.3389/fimmu.2022.866035)
Supplement: Supplementary file 7 [file Table_7.xlsx]

## Sheet: Discovery group
Supplementary Table 7: Detailed information of the discovery group.
Sample	Collecting date (Time of first diagnosis)	Diagnosis	Age (years)	Gender	Height (cm)	Weight (kg)	BMI	Duration of asthma (years)	Neutrophils (10^9 cells/L)	Eosinophils (10^9 cells/L)	FVC%Pred	FEV1%Pred	FEV1/FVC (%)	Number of exacerbations in the past year	Oral corticosteroid (mg/day)	Intranasal corticosteroid (µg/day)	Lung	Heart	Nervous system	Kidney	Ear-Nose-Throat	Digestive system	Skin	BAVS score	End time of follow-up	ANCA
CS-S01	2017-09-01	Healthy	25	Female	156	53.5	21.9839	0	3.5	0.1	103.6	103.9	87.42	0	0	0	/	/	/	/	/	/	/	/	/	Negative
CS-S11	2019-02-18	Healthy	24	Female	161	45	17.3604	0	4.1	0.05	100.05	106.32	92.73	0	0	0	/	/	/	/	/	/	/	/	/	Negative
CS-S12	2019-02-18	Healthy	25	Female	165	51.4	18.8797	0	4.5	0.05	95.03	99.2	91.09	0	0	0	/	/	/	/	/	/	/	/	/	Negative
CS-S13	2019-02-18	Healthy	24	Female	165	51.4	18.8797	0	3.9	0.05	90	84.12	95.57	0	0	0	/	/	/	/	/	/	/	/	/	Negative
CS-S15	2018-02-19	Healthy	22	Female	148	38.9	17.7593	0	3.8	0.5	91.53	99.31	94.27	0	0	0	/	/	/	/	/	/	/	/	/	Negative
CS-S17	2019-02-22	Healthy	26	Female	155	53.2	22.1436	0	3.5	0.16	90.17	99.97	96.5	0	0	0	/	/	/	/	/	/	/	/	/	Negative
CS-S19	2019-02-25	Healthy	26	Male	165	55	20.202	0	4	0.02	90.78	103.76	97.51	0	0	0	/	/	/	/	/	/	/	/	/	Negative
CS-S20	2019-02-26	Healthy	25	Male	176	65	20.984	0	3.7	0.33	90.37	89.5	83.75	0	0	0	/	/	/	/	/	/	/	/	/	Negative
CS-S23	2019-02-27	Healthy	25	Male	172	63	21.2953	0	4.5	0.06	105.02	105.57	85.47	0	0	0	/	/	/	/	/	/	/	/	/	Negative
CS-S25	2019-02-27	Healthy	25	Male	167	58	20.7967	0	3.9	0.05	100.92	97.79	83.01	0	0	0	/	/	/	/	/	/	/	/	/	Negative
AS-S01	2016-12-21	Severe-asthma	53	Male	171.5	76	25.8396	20	3.5	0.4	73.5	44.4	48.66	0	0	1000	/	/	/	/	/	/	/	/	2018-01-30	Negative
AS-S13	2017-09-26	Severe-asthma	62	Male	171.5	68.2	23.1876	20	4.6	0.3	81.6	26.3	25.37	0	0	600	/	/	/	/	/	/	/	/	2018-01-30	Negative
Q013	2017-03-10	Severe-asthma	45	Female	160	55	21.4844	7	3.6	0.2	69	56	69	/	0	640	/	/	/	/	/	/	/	/	2018-01-30	Negative
Q020	2017-03-27	Severe-asthma	52	Female	166	70	25.4028	11	4	0.34	87.25	62.6	61.26	/	0	640	/	/	/	/	/	/	/	/	2018-01-30	Negative
Q022	2017-04-05	Severe-asthma	48	Female	156	76	31.2295	10	4.2	0.58	78.5	63.9	69.34	1	0	640	/	/	/	/	/	/	/	/	2018-01-30	Negative
Q034	2017-07-11	Severe-asthma	43	Male	171	68.5	23.426	6	3.9	0.4	86.6	67.5	66.44	1	0	640	/	/	/	/	/	/	/	/	2018-01-30	Negative
Q035	2017-07-19	Severe-asthma	38	Male	167	71.6	25.6732	3	3.6	0.8	85.7	65	63.42	2	0	640	/	/	/	/	/	/	/	/	2018-01-30	Negative
Q036	2017-07-19	Severe-asthma	51	Male	165	66	24.2424	8	4	0.27	66.4	43.6	53.48	/	0	640	/	/	/	/	/	/	/	/	2018-01-30	Negative
Q055	2017-09-15	Severe-asthma	35	Female	156	43.5	17.8748	1	3.1	0.73	77.3	48.8	54.47	/	0	640	/	/	/	/	/	/	/	/	2018-01-30	Negative
Q057	2017-09-20	Severe-asthma	33	Male	171.2	58.9	20.0959	2	3.7	0.28	47.9	21.8	38.29	10	0	640	/	/	/	/	/	/	/	/	2018-01-30	Negative
Q058	2017-09-26	Severe-asthma	50	Female	159	64.3	25.4341	7	4.1	0.39	55.4	36.8	56.68	10	0	640	/	/	/	/	/	/	/	/	2018-01-30	Negative
Q061	2017-10-12	Severe-asthma	45	Female	158	50.1	20.0689	6	3.9	0.41	110.7	84.5	65.33	/	0	640	/	/	/	/	/	/	/	/	2018-01-30	Negative
LS-S06	2016-12-20	EGPA	43	Male	172	81	27.3797	5	5.6	0.19	109.2	76.2	67.78	1	20	800	1	0	0	0	0	0	0	8	2018-01-30	Negative
LS-S07	2017-01-17	EGPA	16	Female	165	56	20.5693	1	3.2	1.4	105.2	78.3	66.78	1	15	800	1	0	0	0	0	0	0	8	2018-01-30	Negative
LS-S08	2017-01-17	EGPA	51	Male	170	67	23.1834	10	2.8	0.73	72	61	68.7	3	15	0	1	1	0	0	0	1	0	16	2018-01-30	Negative
LS-S09	2017-02-16	EGPA	58	Male	160	63	24.6094	15	4	0.31	105.4	91.6	70.01	1	2.5	1000	1	1	0	0	0	0	0	14	2018-01-30	Negative
LS-S10	2017-02-21	EGPA	62	Female	162	70	26.6728	20	5.2	0.5	136.9	109.3	67.31	0	5	3300	1	0	0	0	0	0	0	8	2018-01-30	Negative
LS-S11	2017-02-21	EGPA	54	Male	166	67	24.3141	10	5	0.6	81.7	75.1	74.5	0	0	800	1	0	0	0	0	0	0	10	2018-01-30	Negative
LS-S16	2017-07-06	EGPA	45	Male	166	60.5	21.9553	10	3.2	0.28	98.3	83	69.77	1	10	800	1	0	0	0	0	0	0	10	2018-01-30	Negative
LS-S22	2017-10-17	EGPA	45	Female	153	55	23.4952	2	4.8	0.1	89.5	73.1	71.17	2	25	0	1	0	0	0	0	0	0	10	2018-01-30	Negative
LS-S23	2017-09-28	EGPA	52	Male	172	76	25.6896	6	3.9	0.2	86.4	77.7	72.72	1	10	400	1	0	0	0	0	0	0	8	2018-01-30	Negative
LS-S29	2016-12-07	EGPA	51	Female	145	41	19.5006	0.9	8.3	0.3	75.7	67.2	74.6	1	15	400	1	0	0	0	0	0	0	8	2018-01-30	Negative
LS-S32	2016-11-01	EGPA	48	Male	177	76	24.2587	5	4.5	0.82	69.9	43.5	50.4	1	10	2500	1	0	0	0	0	0	0	8	2018-01-30	Negative
LS-S34	2017-02-21	EGPA	54	Male	163	65	24.4646	1.5	2.9	0.7	94.6	65	55.7	3	10	/	1	0	0	0	0	0	0	8	2018-01-30	Negative
LS-S35	2017-02-22	EGPA	52	Male	174	85	28.075	11	4.7	1.05	70.9	44.4	50.45	1	0	800	1	1	0	0	0	0	0	14	2018-01-30	Negative
LS-S36	2017-03-09	EGPA	46	Female	151	48	21.0517	3.5	8.7	6	103.4	87.4	71.98	1	10	800	1	0	0	0	0	0	0	8	2018-01-30	Negative
LS-S38	2017-04-05	EGPA	25	Male	160	58	22.6562	1	4.7	3.72	99.2	84.9	74.21	1	0	800	1	0	0	0	0	0	0	8	2018-01-30	Negative
SS-S01	2016-11-01	EGPA	30	Male	175	54	17.6327	8	7.1	0.16	97.1	78.2	67.68	1	15	800	1	0	0	0	0	0	1	10	2018-01-30	Negative
SS-S02	2016-11-18	EGPA	72	Male	166	76	27.5802	4	3.7	0.21	88.42	96.29	83.19	1	15	1000	1	0	0	1	0	0	1	14	2018-01-30	Negative
SS-S08	2017-08-10	EGPA	48	Female	159	62	24.5243	5	4	0.32	115.4	95.7	71	1	10	800	1	1	0	0	0	0	0	10	2018-01-30	Negative
SS-S14	2016-12-21	EGPA	47	Male	164	66	24.539	8	3.4	0.91	92	87	78.6	2	30	0	1	1	0	0	0	0	0	8	2018-01-30	Negative
SS-S16	2017-02-14	EGPA	65	Male	168	63.5	22.4986	3	6.1	0.68	66.7	51.6	60.61	3	20	400	1	0	0	0	0	0	1	6	2018-01-30	Negative
SS-S18	2017-04-20	EGPA	32	Female	153	68	29.0487	6	2.4	1.8	68.5	52.2	65.91	1	10	0	1	0	0	0	0	0	1	8	2018-01-30	Negative
SS-S20	2017-08-01	EGPA	21	Female	156	49	20.1348	4	5.6	1.2	101	79	68.5	1	20	400	1	0	0	0	0	1	1	13	2018-01-30	Negative
SS-S21	2017-08-02	EGPA	33	Male	180	65	20.0617	1	3	0.7	103.5	75.3	68.89	1	40	800	1	0	0	0	0	0	1	8	2018-01-30	Negative

## Sheet: Validation group
Supplementary Table 7: Detailed information of the validation group.
Sample	Collecting date (Time of first diagnosis)	Diagnosis	Age (years)	Gender	Height (cm)	Weight (kg)	BMI	Duration of asthma (years)	Neutrophils (10^9 cells/L)	Eosinophils (10^9 cells/L)	FVC%Pred	FEV1%Pred	FEV1/FVC (%)	Number of exacerbations in the past year	Oral corticosteroid (mg/day)	Intranasal corticosteroid (µg/day)	Lung	Heart	Nervous system	Kidney	Ear-Nose-Throat	Digestive system	Skin	BVAS score	End time of follow-up	ANCA
CS-S01	2019-02-26	Healthy	26	Female	160	48	18.75	0	4.3	0.14	90.35	90.11	86.94	0	0	0	/	/	/	/	/	/	/	/	/	Negative
CS-S02	2017-09-26	Healthy	29	Male	163	50	18.8189	0	4	0.1	102.99	104.23	86.68	0	0	0	/	/	/	/	/	/	/	/	/	Negative
CS-S03	2017-09-18	Healthy	25	Female	163	54.1	20.3621	0	4	0.1	93.7	97.23	90.59	0	0	0	/	/	/	/	/	/	/	/	/	Negative
CS-S04	2017-09-01	Healthy	47	Female	146.5	48.9	22.7842	0	3.2	0.1	123.8	118.6	81.08	0	0	0	/	/	/	/	/	/	/	/	/	Negative
CS-S05	2017-08-31	Healthy	26	Male	168	68.5	24.2701	0	2.5	0.03	90	90	84.8	0	0	0	/	/	/	/	/	/	/	/	/	Negative
CS-S06	2017-09-22	Healthy	34	Female	158	45.7	18.3064	0	3.8	0.05	94.93	86.82	79.14	0	0	0	/	/	/	/	/	/	/	/	/	Negative
CS-S07	2017-09-20	Healthy	24	Male	165.5	84.7	30.9234	0	4.1	0.38	97.89	103.33	90.66	0	0	0	/	/	/	/	/	/	/	/	/	Negative
CS-S08	2017-09-14	Healthy	32	Female	168	55.7	19.735	0	3.6	0.08	118.99	113.41	82.9	0	0	0	/	/	/	/	/	/	/	/	/	Negative
CS-S09	2017-09-04	Healthy	31	Male	179.5	64.6	20.0495	0	4.3	0.4	96.26	101.27	87.71	0	0	0	/	/	/	/	/	/	/	/	/	Negative
CS-S10	2017-09-01	Healthy	23	Male	176	80	25.8264	0	4.5	0.12	104	107	87.9	0	0	0	/	/	/	/	/	/	/	/	/	Negative
CS-S14	2018-02-19	Healthy	21	Male	175	70	22.8571	0	3.9	0.1	104.54	117.94	114.6	0	0	0	/	/	/	/	/	/	/	/	/	Negative
CS-S16	2019-02-20	Healthy	27	Male	163	62.5	23.5237	0	3.5	0.11	91.75	91.64	85.85	0	0	0	/	/	/	/	/	/	/	/	/	Negative
CS-S18	2019-02-22	Healthy	25	Female	162.5	48	18.1775	0	4	0.09	99.87	96.64	84.46	0	0	0	/	/	/	/	/	/	/	/	/	Negative
CS-S21	2019-02-22	Healthy	27	Male	178	66	20.8307	0	4.2	0.16	105.3	121.43	96.96	0	0	0	/	/	/	/	/	/	/	/	/	Negative
CS-S22	2019-02-27	Healthy	26	Female	158	50	20.0288	0	3.6	0.06	106.02	116.45	97.58	0	0	0	/	/	/	/	/	/	/	/	/	Negative
AS-S02	2017-01-06	Severe-asthma	61	Female	145	50.5	24.019	53	4.7	0.1	122.5	98.1	63.58	0	10	3300	/	/	/	/	/	/	/	/	2018-01-30	Negative
AS-S03	2016-12-29	Severe-asthma	50	Female	156	54.7	22.477	2	3.1	0.1	123.5	85.7	58.98	0	0	/	/	/	/	/	/	/	/	/	2018-01-30	Negative
AS-S04	2017-03-20	Severe-asthma	58	Male	175	78	25.4694	32	3.2	0.1	81	65.5	64.22	1	0	1000	/	/	/	/	/	/	/	/	2018-01-30	Negative
AS-S05	2017-08-28	Severe-asthma	32	Male	169	65.7	23.0034	20	3.3	0.2	104.7	67.5	54.66	0	0	600	/	/	/	/	/	/	/	/	2018-01-30	Negative
AS-S06	2017-07-27	Severe-asthma	41	Female	159	53	20.9644	12	4.6	0.15	102.47	99.9	83.97	1	0	2500	/	/	/	/	/	/	/	/	2018-01-30	Negative
AS-S07	2017-08-30	Severe-asthma	46	Male	170	70	24.2215	9	6.6	0.3	119	95	64.96	3	10	400	/	/	/	/	/	/	/	/	2018-01-30	Negative
AS-S08	2017-09-06	Severe-asthma	45	Male	162.5	59.7	22.6083	40	4.7	0.5	109	63.4	48.24	1	0	400	/	/	/	/	/	/	/	/	2018-01-30	Negative
AS-S09	2017-09-11	Severe-asthma	45	Female	157	76	30.8329	30	3.8	0.1	93.5	50.3	45.97	0	0	500	/	/	/	/	/	/	/	/	2018-01-30	Negative
AS-S10	2017-09-14	Severe-asthma	60	Female	151	68.3	29.9548	13	5.7	0.1	58.5	47.8	68.16	0	10	800	/	/	/	/	/	/	/	/	2018-01-30	Negative
AS-S11	2017-09-18	Severe-asthma	68	Male	160	53.9	21.0547	20	8.2	0.1	84.1	67.3	62.32	0	0	400	/	/	/	/	/	/	/	/	2018-01-30	Negative
AS-S12	2017-09-27	Severe-asthma	64	Female	163	59	22.2063	7	4.3	0.2	90.1	79.2	73.96	1	10	0	/	/	/	/	/	/	/	/	2018-01-30	Negative
AS-S14	2017-09-26	Severe-asthma	45	Male	172	70	23.6614	10	7.5	0.05	111.62	108	79.5	3	0	800	/	/	/	/	/	/	/	/	2018-01-30	Negative
AS-S15	2017-10-13	Severe-asthma	62	Male	166	70.5	25.5843	6	3.8	0.6	81.9	49.4	47.61	1	0	400	/	/	/	/	/	/	/	/	2018-01-30	Negative
AS-S16	2017-10-09	Severe-asthma	39	Male	165.5	59.4	21.6865	2	4.2	0.2	85.6	66.3	64.81	0	10	200	/	/	/	/	/	/	/	/	2018-01-30	Negative
Q004	2017-04-13	Severe-asthma	68	Male	160	59	23.0469	15	3.9	0.62	55	43.5	61.51	/	0	640	/	/	/	/	/	/	/	/	2018-01-30	Negative
Q005	2017-04-11	Severe-asthma	53	Female	156	58	23.833	2	4.1	0.17	66.5	38.7	49.04	0	0	640	/	/	/	/	/	/	/	/	2018-01-30	Negative
Q006	2017-04-21	Severe-asthma	57	Female	168	65	23.03	15	4.3	-	78.5	55.2	59.78	1	0	640	/	/	/	/	/	/	/	/	2018-01-30	Negative
Q009	2017-05-04	Severe-asthma	42	Male	170	66	22.8374	5	3.7	0.1	83.6	61.8	61.35	1	0	640	/	/	/	/	/	/	/	/	2018-01-30	Negative
Q041	2017-08-03	Severe-asthma	46	Female	156	52.2	21.4497	7	5.2	0.1	110.17	91.96	71.27	3	0	640	/	/	/	/	/	/	/	/	2018-01-30	Negative
Q045	2017-08-23	Severe-asthma	45	Male	171	69.2	23.6654	10	4.5	0.3	104.5	93.9	73.63	/	0	480	/	/	/	/	/	/	/	/	2018-01-30	Negative
Q050	2017-09-04	Severe-asthma	51	Male	160	60.4	23.5937	13	5.3	0.8	101.4	72.4	58.51	0	0	640	/	/	/	/	/	/	/	/	2018-01-30	Negative
LS-S01	2016-10-15	EGPA	48	Male	167	70	25.0995	3	4.6	0.2	99	76	63	1	25	800	1	0	0	0	0	0	0	10	2018-01-30	Negative
LS-S02	2016-11-24	EGPA	54	Female	150	49	21.7778	3	8.2	0.1	106.6	107.3	84.36	1	15	800	1	0	0	0	0	0	0	6	2018-01-30	Negative
LS-S03	2016-11-30	EGPA	42	Male	165	73	26.8136	0.5	4.9	0.2	98.9	103.7	87.46	1	15	400	1	0	0	0	0	0	0	8	2018-01-30	Negative
LS-S04	2016-12-05	EGPA	63	Male	170	66	22.8374	10	6.8	0.5	92.1	64.1	54.94	2	20	400	1	0	0	0	0	0	0	6	2018-01-30	Negative
LS-S05	2016-12-06	EGPA	51	Male	175	70	22.8571	5	5.3	0.63	88.2	69.1	63.19	0	10	400	1	0	0	0	0	0	0	6	2018-01-30	Negative
LS-S17	2017-10-11	EGPA	41	Male	157	68	27.5873	0.5	4.9	0.65	93.7	79.5	71.54	1	5	800	1	0	0	0	0	0	0	8	2018-01-30	Negative
LS-S18	2017-07-18	EGPA	37	Female	150	44	19.5556	1	9.4	0.04	117.64	104.1	76.15	2	19	0	1	0	0	0	0	1	0	8	2018-01-30	Negative
LS-S19	2017-07-12	EGPA	25	Male	160	58	22.6562	1	5.4	0.4	115	104	78.5	1	10	800	1	0	0	0	0	0	0	8	2018-01-30	Negative
LS-S21	2017-08-28	EGPA	55	Female	166	63	22.8625	2	1.5	0.32	139.9	116.6	70.68	2	5	800	1	0	0	0	0	0	0	8	2018-01-30	Negative
LS-S27	2016-11-22	EGPA	53	Male	164	67	24.9108	20	6.8	0.6	60.9	29.8	39.6	1	10	0	1	0	0	0	0	0	0	8	2018-01-30	Negative
LS-S28	2016-11-23	EGPA	67	Male	158	49	19.6283	2	3.9	2.1	93.5	64.3	53.5	2	0	2500	1	0	0	0	0	0	0	6	2018-01-30	Negative
LS-S30	2016-12-12	EGPA	52	Female	159	80	31.6443	3	5.3	0.2	98.6	75.4	81.17	2	0	2500	1	0	0	0	0	0	0	8	2018-01-30	Negative
LS-S31	2017-04-06	EGPA	62	Female	157	65	26.3702	2	7.8	1.8	100.2	69.3	57.91	7	10	400	1	0	0	0	0	0	0	8	2018-01-30	Negative
LS-S33	2017-02-16	EGPA	46	Male	164	78	29.0006	4	4.9	0.31	82.2	58.8	59.07	1	15	4100	1	0	0	0	0	0	0	8	2018-01-30	Negative
LS-S39	2017-07-11	EGPA	41	Male	157	68	27.5873	0.5	4.2	1.7	57	30	44.1	1	0.2	0	1	0	0	0	0	0	0	8	2018-01-30	Negative
LS-S40	2017-09-11	EGPA	52	Female	150	42	18.6667	5.5	4.2	0.1	93.8	71.5	68.4	4	0	800	1	0	0	0	0	0	0	8	2018-01-30	Negative
LS-S41	2017-09-08	EGPA	35	Male	165	79	29.0174	2	3.6	1.62	77	51	55.1	0	10	0	1	0	0	0	0	0	0	8	2018-01-30	Negative
LS-S43	2017-07-11	EGPA	52	Male	164	73	27.1416	3	3.8	1.3	69.8	55.7	65.09	2	10	2900	1	0	0	0	0	0	0	8	2018-01-30	Negative
LS-S44	2017-06-28	EGPA	34	Male	174	76	25.1024	2	2.4	2.3	116.5	92.4	66.37	1	0	0	1	0	0	0	0	0	0	8	2018-01-30	Negative
LS-S46	2017-09-14	EGPA	60	Male	160	64	25	11	5.3	0.77	118.1	90.6	61.49	1	0	800	1	0	0	0	0	0	0	8	2018-01-30	Negative
SS-S05	2017-01-10	EGPA	65	Male	168	63.5	22.4986	3	9.7	0.3	66.7	51.6	60.61	3	20	400	1	0	0	0	0	0	0	8	2018-01-30	Negative
SS-S06	2017-02-22	EGPA	52	Female	170	73	25.2595	8	5	0.02	101	94	79.4	1	10	2500	1	0	0	0	0	1	0	10	2018-01-30	Negative
SS-S07	2017-07-11	EGPA	29	Female	160	50	19.5312	4	5	0.27	99	93	81.7	0	10	0	1	0	0	0	0	1	0	11	2018-01-30	Negative
SS-S09	2017-08-23	EGPA	38	Female	157	44	17.8506	2	3.7	0.1	92	87	99	1	10	800	1	1	1	0	0	1	0	15	2018-01-30	Negative
SS-S11	2017-05-11	EGPA	29	Male	172.5	66.6	22.3819	4	4	0.2	63.2	28.1	37.55	0	15	2500	1	0	0	0	0	0	0	8	2018-01-30	Negative
SS-S12	2017-10-17	EGPA	45	Female	150	68	30.2222	8	2.5	0.3	98	86	75	1	4	0	1	0	0	0	0	0	0	8	2018-01-30	Negative
SS-S13	2017-08-22	EGPA	44	Male	180	82	25.3086	13	3.6	0.28	94	71	62.1	0	5	2500	1	0	0	0	0	0	0	8	2018-01-30	Negative
SS-S15	2017-01-19	EGPA	63	Female	156	61.6	25.3123	3	7.6	0.2	88.8	50.4	47.45	1	7.5	2500	1	0	0	0	0	0	0	8	2018-01-30	Negative
SS-S17	2017-02-28	EGPA	27	Female	170	57	19.7232	6	2.7	1.9	95	100	92.11	2	0	800	1	0	0	0	0	0	0	8	2018-01-30	Negative
SS-S22	2017-08-29	EGPA	20	Female	166	55	19.9594	2	5.7	0.95	91.85	76.86	73.16	1	20	800	1	0	0	0	1	0	1	8	2018-01-30	Negative
SS-S23	2017-08-23	EGPA	72	Male	166	76	27.5802	4.5	3.4	4.6	89.9	75.3	68.5	1	0	1000	1	0	0	1	0	0	1	14	2018-01-30	Negative
SS-S24	2016-12-14	EGPA	39	Female	153	60	25.6312	4	3.5	0.42	99.5	68.3	74	1	12.5	400	1	0	0	0	1	0	1	8	2018-01-30	Negative
SS-S26	2017-04-19	EGPA	48	Female	160	62	24.2187	2	3.9	0.5	115.9	100.15	73.81	1	15	800	1	0	0	0	0	0	1	10	2018-01-30	Negative
SS-S27	2017-05-18	EGPA	61	Male	166	64	23.2254	5	4.1	0.6	105	79	59.6	1	10	1000	1	0	0	0	0	0	0	8	2018-01-30	Negative
SS-S28	2017-09-21	EGPA	62	Male	168	53	18.7783	1	5.9	2.1	109.2	68.5	48.57	1	0	800	1	0	0	0	0	1	0	11	2018-01-30	Negative
